# Supplementary material for: Characterization of Nanobody Binding to Distinct Regions of the SARS-CoV-2 Spike Protein by Flow Virometry
Source: Viruses. 2025 Apr 15;17(4):571. doi: 10.3390/v17040571 (PMC12030927; doi:10.3390/v17040571)
Supplement: Supplementary file 1 [file viruses-17-00571-s001.zip]

Archive with 1 entries (1 files):
- viruses-3527353-supplementary.pdf
